# Supplementary material for: MIMIC-III, a freely accessible critical care database
Source: Sci Data. 2016 May 24;3:160035. doi: 10.1038/sdata.2016.35 (PMC4878278; doi:10.1038/sdata.2016.35)
Supplement: Supplementary file 1 [file sdata201635-isa1.zip]

Archive with 11 entries (11 files):
- i_Investigation.txt
- s_study_Pollard.txt
- a_descriptive_Pollard.txt
- a_physiologic_Pollard.txt
- a_intervention_Pollard.txt
- a_billing_Pollard.txt
- a_dictionary_Pollard.txt
- a_medication_Pollard.txt
- a_laboratory_Pollard.txt
- a_notes_Pollard.txt
- a_reports_Pollard.txt
