# Supplementary material for: MIMIC-III, a freely accessible critical care database
Source: Sci Data. 2016 May 24;3:160035. doi: 10.1038/sdata.2016.35 (PMC4878278; doi:10.1038/sdata.2016.35)
Supplement: Supplementary file 1 [file sdata201635-isa1.zip › i_Investigation.txt]

# Investigation File generated for Scientific Data with Investigation File Authoring Tool version 0.1.0 on 04/05/2016 - This metadata file is CC0
ONTOLOGY SOURCE REFERENCE
Term Source Name	OMIT	NCBITAXON	UBERON	ERO	NCIT	CMO	OAE	OBI
Term Source File	http://data.bioontology.org/ontologies/OMIT	http://data.bioontology.org/ontologies/NCBITAXON	http://data.bioontology.org/ontologies/UBERON	http://data.bioontology.org/ontologies/ERO	http://data.bioontology.org/ontologies/NCIT	http://data.bioontology.org/ontologies/CMO	http://data.bioontology.org/ontologies/OAE	http://data.bioontology.org/ontologies/OBI
Term Source Version	OBO 4.0-12122013-2338	2015AA	releases/2014-06-15	2013-08-02	16.03d	2.37	Vision Release; 1.1.313	2014-08-18
Term Source Description	Ontology for MicroRNA Target	National Center for Biotechnology Information (NCBI) Organismal Classification	Uber Anatomy Ontology	Eagle-I Research Resource Ontology	National Cancer Institute Thesaurus	Clinical Measurement Ontology	Ontology of Adverse Events	Ontology for Biomedical Investigations
INVESTIGATION
Investigation Identifier
Investigation Title
Investigation Description
Investigation Submission Date
Investigation Public Release Date
INVESTIGATION PUBLICATIONS
Investigation PubMed ID
Investigation Publication DOI
Investigation Publication Author List
Investigation Publication Title
Investigation Publication Status
Investigation Publication Status Term Accession Number
Investigation Publication Status Term Source REF
INVESTIGATION CONTACTS
Investigation Person Last Name
Investigation Person Mid Initials
Investigation Person First Name
Investigation Person Address
Investigation Person Phone
Investigation Person Fax
Investigation Person Email
Investigation Person Affiliation
Investigation Person Roles
Investigation Person Roles Term Accession Number
Investigation Person Roles Term Source REF
STUDY
Study Identifier	10.1038/sdata.2016.35
Study Title	MIMIC-III, a freely accessible critical care database
Study Submission Date	18/02/2016
Study Public Release Date	24/05/2016
Study Description	http://www.nature.com/articles/sdata201635#abstract
Study File Name	s_study_Pollard.txt
Comment[Subject Keywords]	//;/;//;//;/
Comment[Manuscript Licence]	CC BY-4.0
Comment[Experimental Metadata Licence]	CC0
Comment[Supplementary Information File Name]	
Comment[Supplementary Information File Type]	x-zip-compressed
Comment[Supplementary Information File URL]	http://www.nature.com/articles/sdata201635#supplementary-information
Comment[Data Repository]	PhysioNet
Comment[Data Record Accession]	doi:10.13026/C2XW26
Comment[Data Record URI]	http://dx.doi.org/10.13026/C2XW26
STUDY DESIGN DESCRIPTORS
Study Design Type	data integration objective
Study Design Type Term Accession Number	ERO:0100092
Study Design Type Term Source REF	ERO
STUDY PUBLICATIONS
Study PubMed ID
Study Publication DOI
Study Publication Author List
Study Publication Title
Study Publication Status
Study Publication Status Term Accession Number
Study Publication Status Term Source REF
STUDY FACTORS
Study Factor Name
Study Factor Type
Study Factor Type Term Accession Number
Study Factor Type Term Source REF
STUDY ASSAYS
Study Assay Measurement Type	Demographics	clinical measurement	intervention	Billing	Medical History Dictionary	Pharmacotherapy	clinical laboratory test	medical data	medical data
Study Assay Measurement Type Term Accession Number	NCIT:C16495	CMO:0000000	ERO:0000347	NCIT:C88189	NCIT:C49702	NCIT:C15986	OAE:0000077	ERO:0100377	ERO:0100377
Study Assay Measurement Type Term Source REF	NCIT	CMO	ERO	NCIT	NCIT	NCIT	OAE	ERO	ERO
Study Assay Technology Type	Electronic Medical Record	Medical Record	Medical Record	Electronic Billing System	Medical Coding Process Document	Medical Record	Electronic Medical Record	Free Text Format	Medical Record
Study Assay Technology Type Term Accession Number	NCIT:C45259	NCIT:C45258	NCIT:C45258	NCIT:C52655	NCIT:C115714	NCIT:C45258	NCIT:C45259	NCIT:C70764	NCIT:C45258
Study Assay Technology Type Term Source REF	NCIT	NCIT	NCIT	NCIT	NCIT	NCIT	NCIT	NCIT	NCIT
Study Assay Technology Platform	""	""	""	""	""	""	""	""	""
Study Assay File Name	a_descriptive_Pollard.txt	a_physiologic_Pollard.txt	a_intervention_Pollard.txt	a_billing_Pollard.txt	a_dictionary_Pollard.txt	a_medication_Pollard.txt	a_laboratory_Pollard.txt	a_notes_Pollard.txt	a_reports_Pollard.txt
STUDY PROTOCOLS
Study Protocol Name	Patient characteristics	Classes of data	Database development	Deidentification
Study Protocol Type	selection	information acquisition	database development	Deidentification
Study Protocol Type Term Accession Number	OBI:0001928	OBI:0600013	ERO:0001222	NCIT:C45970
Study Protocol Type Term Source REF	OBI	OBI	ERO	NCIT
Study Protocol Description				
Study Protocol URI	""	""	""	""
Study Protocol Version				
Study Protocol Parameters Name	""	""	""	deidentication standard
Study Protocol Parameters Name Term Accession Number	""	""	""	""
Study Protocol Parameters Name Term Source REF	""	""	""	""
Study Protocol Components Name	""	""	""	""
Study Protocol Components Type	""	""	""	""
Study Protocol Components Type Term Accession Number	""	""	""	""
Study Protocol Components Type Term Source REF	""	""	""	""
STUDY CONTACTS
Study Person Last Name	Johnson	Pollard	Shen	Lehman	Feng	Ghassemi	Moody	Szolovits	Anthony Celi	Mark
Study Person First Name	Alistair E.W.	Tom J.	Lu	Li-wei H.	Mengling	Mohammad	Benjamin	Peter	Leo	Roger G.
Study Person Mid Initials										
Study Person Email	""	tpollard@mit.edu	""	""	""	""	""	""	""	""
Study Person Phone										
Study Person Fax										
Study Person Address										
Study Person Affiliation	Laboratory for Computational Physiology, MIT Institute for Medical Engineering and Science, Massachusetts Institute of Technology, Cambridge, Massachusetts 02139, USA	Laboratory for Computational Physiology, MIT Institute for Medical Engineering and Science, Massachusetts Institute of Technology, Cambridge, Massachusetts 02139, USA	Information Systems, Beth Israel Deaconess Medical Center, Boston, Massachusetts 02215, USA	Laboratory for Computational Physiology, MIT Institute for Medical Engineering and Science, Massachusetts Institute of Technology, Cambridge, Massachusetts 02139, USA	Laboratory for Computational Physiology, MIT Institute for Medical Engineering and Science, Massachusetts Institute of Technology, Cambridge, Massachusetts 02139, USA	Laboratory for Computational Physiology, MIT Institute for Medical Engineering and Science, Massachusetts Institute of Technology, Cambridge, Massachusetts 02139, USA	Laboratory for Computational Physiology, MIT Institute for Medical Engineering and Science, Massachusetts Institute of Technology, Cambridge, Massachusetts 02139, USA	Computer Science and Artificial Intelligence Laboratory, Massachusetts Institute of Technology, Cambridge, Massachusetts 02139, USA	Laboratory for Computational Physiology, MIT Institute for Medical Engineering and Science, Massachusetts Institute of Technology, Cambridge, Massachusetts 02139, USA	Laboratory for Computational Physiology, MIT Institute for Medical Engineering and Science, Massachusetts Institute of Technology, Cambridge, Massachusetts 02139, USA
Study Person Roles										
Study Person Roles Term Accession Number										
Study Person Roles Term Source REF										
Comment[Study Person ORCID]								0000-0001-8411-6403		0000-0002-6318-2978
Comment[Funder]										
Comment[FundRef ID]										
Comment[Funder Term Source REF]										
Comment[Grant Identifier]										
