# Supplementary material for: MIMIC-III, a freely accessible critical care database
Source: Sci Data. 2016 May 24;3:160035. doi: 10.1038/sdata.2016.35 (PMC4878278; doi:10.1038/sdata.2016.35)
Supplement: Supplementary file 1 [file sdata201635-isa1.zip › s_study_Pollard.txt]

Source Name	Comment[critical care information system]	Material Type	Term Source REF	Term Accession Number	Characteristics[organism]	Term Source REF	Term Accession Number	Characteristics[development stage]	Term Source REF	Term Accession Number	Protocol REF	Protocol REF	Sample Name	Comment[Class of data description]
Hospital electronic health record databases		Hospital Records	OMIT	OMIT:0007894	Homo sapiens	NCBITAXON	NCBITaxon:9606	adult organism	UBERON	UBERON:0007023	Patient characteristics	Classes of data	Descriptive	Demographic detail, admission and discharge times, and dates of death.
Archives from critical care information systems		Hospital Records	OMIT	OMIT:0007894	Homo sapiens	NCBITAXON	NCBITaxon:9606	adult organism	UBERON	UBERON:0007023	Patient characteristics	Classes of data	Descriptive	Demographic detail, admission and discharge times, and dates of death.
Archives from critical care information systems		Hospital Records	OMIT	OMIT:0007894	Homo sapiens	NCBITAXON	NCBITaxon:9606	adult organism	UBERON	UBERON:0007023	Patient characteristics	Classes of data	Physiologic	Nurse-verified vital signs, approximately hourly (e.g. heart rate, blood pressure, respiratory rate).
Archives from critical care information systems		Hospital Records	OMIT	OMIT:0007894	Homo sapiens	NCBITAXON	NCBITaxon:9606	adult organism	UBERON	UBERON:0007023	Patient characteristics	Classes of data	Interventions	"Procedures such as dialysis, imaging studies, and
placement of lines."
Hospital electronic health record databases		Hospital Records	OMIT	OMIT:0007894	Homo sapiens	NCBITAXON	NCBITaxon:9606	adult organism	UBERON	UBERON:0007023	Patient characteristics	Classes of data	Billing	"Coded data recorded primarily for billing and administrative
purposes. Includes Current Procedural
Terminology (CPT) codes, Diagnosis-Related Group
(DRG) codes, and International Classification of Diseases
(ICD) codes."
High level description of the dictionary available from the American Medical Association		Hospital Records	OMIT	OMIT:0007894	Homo sapiens	NCBITAXON	NCBITaxon:9606	adult organism	UBERON	UBERON:0007023	Patient characteristics	Classes of data	Dictionary	"Look-up tables for cross referencing concept identifiers
(for example, International Classification of Diseases
(ICD) codes) with associated labels."
Dictionary available from the Centers for Medicare and Medicaid Services		Hospital Records	OMIT	OMIT:0007894	Homo sapiens	NCBITAXON	NCBITaxon:9606	adult organism	UBERON	UBERON:0007023	Patient characteristics	Classes of data	Dictionary	"Look-up tables for cross referencing concept identifiers
(for example, International Classification of Diseases
(ICD) codes) with associated labels."
Archives from critical care information systems		Hospital Records	OMIT	OMIT:0007894	Homo sapiens	NCBITAXON	NCBITaxon:9606	adult organism	UBERON	UBERON:0007023	Patient characteristics	Classes of data	Dictionary	"Look-up tables for cross referencing concept identifiers
(for example, International Classification of Diseases
(ICD) codes) with associated labels."
Hospital electronic health record databases		Hospital Records	OMIT	OMIT:0007894	Homo sapiens	NCBITAXON	NCBITaxon:9606	adult organism	UBERON	UBERON:0007023	Patient characteristics	Classes of data	Dictionary	"Look-up tables for cross referencing concept identifiers
(for example, International Classification of Diseases
(ICD) codes) with associated labels."
Archives from critical care information system	Philips CareVue	Hospital Records	OMIT	OMIT:0007894	Homo sapiens	NCBITAXON	NCBITaxon:9606	adult organism	UBERON	UBERON:0007023	Patient characteristics	Classes of data	Medications	Administration records of intravenous medications and medication orders.
Archives from critical care information system 	iMDsoft MetaVision	Hospital Records	OMIT	OMIT:0007894	Homo sapiens	NCBITAXON	NCBITaxon:9606	adult organism	UBERON	UBERON:0007023	Patient characteristics	Classes of data	Medications	Administration records of intravenous medications and medication orders.
Hospital electronic health record databases		Hospital Records	OMIT	OMIT:0007894	Homo sapiens	NCBITAXON	NCBITaxon:9606	adult organism	UBERON	UBERON:0007023	Patient characteristics	Classes of data	Laboratory	Blood chemistry, hematology, urine analysis, and microbiology test results.
Archives from critical care information systems		Hospital Records	OMIT	OMIT:0007894	Homo sapiens	NCBITAXON	NCBITaxon:9606	adult organism	UBERON	UBERON:0007023	Patient characteristics	Classes of data	Notes	Free text notes such as provider progress notes and hospital discharge summaries.
Archives from critical care information systems		Hospital Records	OMIT	OMIT:0007894	Homo sapiens	NCBITAXON	NCBITaxon:9606	adult organism	UBERON	UBERON:0007023	Patient characteristics	Classes of data	Reports	Free text reports of electrocardiogram and imaging studies.
Hospital electronic health record databases		Hospital Records	OMIT	OMIT:0007894	Homo sapiens	NCBITAXON	NCBITaxon:9606	adult organism	UBERON	UBERON:0007023	Patient characteristics	Classes of data	Notes	Free text notes such as provider progress notes and hospital discharge summaries.
Hospital electronic health record databases		Hospital Records	OMIT	OMIT:0007894	Homo sapiens	NCBITAXON	NCBITaxon:9606	adult organism	UBERON	UBERON:0007023	Patient characteristics	Classes of data	Reports	Free text reports of electrocardiogram and imaging studies.
Social Security Administration Death Master File		Hospital Records	OMIT	OMIT:0007894	Homo sapiens	NCBITAXON	NCBITaxon:9606	adult organism	UBERON	UBERON:0007023	Patient characteristics	Classes of data	Descriptive	Demographic detail, admission and discharge times, and dates of death.
Hospital electronic health record databases		Hospital Records	OMIT	OMIT:0007894	Homo sapiens	NCBITAXON	NCBITaxon:9606	adult organism	UBERON	UBERON:0007023	Patient characteristics	Classes of data	Medications	Administration records of intravenous medications and medication orders.
Archives from critical care information system 	iMDsoft MetaVision	Hospital Records	OMIT	OMIT:0007894	Homo sapiens	NCBITAXON	NCBITaxon:9606	adult organism	UBERON	UBERON:0007023	Patient characteristics	Classes of data	Interventions	"Procedures such as dialysis, imaging studies, and
placement of lines."
