# Supplementary material for: MIMIC-III, a freely accessible critical care database
Source: Sci Data. 2016 May 24;3:160035. doi: 10.1038/sdata.2016.35 (PMC4878278; doi:10.1038/sdata.2016.35)
Supplement: Supplementary file 1 [file sdata201635-isa1.zip › a_descriptive_Pollard.txt]

Sample Name	Protocol REF	Protocol REF	Parameter Value[deidentification standard]	Assay Name	Comment[description]	Raw Data File	Comment[Data Repository]	Comment[Data Record Accession]	Comment[Data Record URI]
Descriptive	Database development	Deidentification	Health Insurance Portability and Accountability Act (HIPAA)	ADMISSIONS	Every unique hospitalization for each patient in the database (defines HADM_ID).	ADMISSIONS	PhysioNet	doi:10.13026/C2XW26	http://dx.doi.org/10.13026/C2XW26
Descriptive	Database development	Deidentification	Health Insurance Portability and Accountability Act (HIPAA)	CALLOUT	Information regarding when a patient was cleared for ICU discharge and when the patient was actually discharged.	CALLOUT	PhysioNet	doi:10.13026/C2XW26	http://dx.doi.org/10.13026/C2XW26
Descriptive	Database development	Deidentification	Health Insurance Portability and Accountability Act (HIPAA)	CAREGIVERS	Every caregiver who has recorded data in the database (defines CGID).	CAREGIVERS	PhysioNet	doi:10.13026/C2XW26	http://dx.doi.org/10.13026/C2XW26
Descriptive	Database development	Deidentification	Health Insurance Portability and Accountability Act (HIPAA)	ICUSTAYS	Every unique ICU stay in the database (defines ICUSTAY_ID).	ICUSTAYS	PhysioNet	doi:10.13026/C2XW26	http://dx.doi.org/10.13026/C2XW26
Descriptive	Database development	Deidentification	Health Insurance Portability and Accountability Act (HIPAA)	PATIENTS	Every unique patient in the database (defines SUBJECT_ID).	PATIENTS	PhysioNet	doi:10.13026/C2XW26	http://dx.doi.org/10.13026/C2XW26
Descriptive	Database development	Deidentification	Health Insurance Portability and Accountability Act (HIPAA)	SERVICES	The clinical service under which a patient is registered.	SERVICES	PhysioNet	doi:10.13026/C2XW26	http://dx.doi.org/10.13026/C2XW26
Descriptive	Database development	Deidentification	Health Insurance Portability and Accountability Act (HIPAA)	TRANSFERS	Patient movement from bed to bed within the hospital, including ICU admission and discharge.	TRANSFERS	PhysioNet	doi:10.13026/C2XW26	http://dx.doi.org/10.13026/C2XW26
