# Supplementary material for: MIMIC-III, a freely accessible critical care database
Source: Sci Data. 2016 May 24;3:160035. doi: 10.1038/sdata.2016.35 (PMC4878278; doi:10.1038/sdata.2016.35)
Supplement: Supplementary file 1 [file sdata201635-isa1.zip › a_intervention_Pollard.txt]

Sample Name	Protocol REF	Protocol REF	Parameter Value[deidentification standard]	Assay Name	Comment[description]	Raw Data File	Comment[Data Repository]	Comment[Data Record Accession]	Comment[Data Record URI]
Interventions	Database development	Deidentification	Health Insurance Portability and Accountability Act (HIPAA)	CHARTEVENTS	All charted observations for patients.	CHARTEVENTS	PhysioNet	doi:10.13026/C2XW26	http://dx.doi.org/10.13026/C2XW26
Interventions	Database development	Deidentification	Health Insurance Portability and Accountability Act (HIPAA)	DATETIMEEVENTS	All recorded observations which are dates, for example time of dialysis or insertion of lines.	DATETIMEEVENTS	PhysioNet	doi:10.13026/C2XW26	http://dx.doi.org/10.13026/C2XW26
Interventions	Database development	Deidentification	Health Insurance Portability and Accountability Act (HIPAA)	PROCEDUREEVENTS_MV	Patient procedures for the subset of patients who were monitored in the ICU using the iMDSoft MetaVision system.	PROCEDUREEVENTS_MV	PhysioNet	doi:10.13026/C2XW26	http://dx.doi.org/10.13026/C2XW26
