# Supplementary material for: MIMIC-III, a freely accessible critical care database
Source: Sci Data. 2016 May 24;3:160035. doi: 10.1038/sdata.2016.35 (PMC4878278; doi:10.1038/sdata.2016.35)
Supplement: Supplementary file 1 [file sdata201635-isa1.zip › a_billing_Pollard.txt]

Sample Name	Protocol REF	Protocol REF	Parameter Value[deidentification standard]	Assay Name	Comment[description]	Raw Data File	Comment[Data Repository]	Comment[Data Record Accession]	Comment[Data Record URI]
Billing	Database development	Deidentification	Health Insurance Portability and Accountability Act (HIPAA)	CPTEVENTS	Procedures recorded as Current Procedural Terminology (CPT) codes.	CPTEVENTS	PhysioNet	doi:10.13026/C2XW26	http://dx.doi.org/10.13026/C2XW26
Billing	Database development	Deidentification	Health Insurance Portability and Accountability Act (HIPAA)	DIAGNOSES_ICD	Hospital assigned diagnoses, coded using the International Statistical Classification of Diseases and Related Health Problems (ICD) system.	DIAGNOSES_ICD	PhysioNet	doi:10.13026/C2XW26	http://dx.doi.org/10.13026/C2XW26
Billing	Database development	Deidentification	Health Insurance Portability and Accountability Act (HIPAA)	DRGCODES	Diagnosis Related Groups (DRG), which are used by the hospital for billing purposes.	DRGCODES	PhysioNet	doi:10.13026/C2XW26	http://dx.doi.org/10.13026/C2XW26
Billing	Database development	Deidentification	Health Insurance Portability and Accountability Act (HIPAA)	PROCEDURES_ICD	Patient procedures, coded using the International Statistical Classification of Diseases and Related Health Problems (ICD) system.	PROCEDURES_ICD	PhysioNet	doi:10.13026/C2XW26	http://dx.doi.org/10.13026/C2XW26
