# Supplementary material for: MIMIC-III, a freely accessible critical care database
Source: Sci Data. 2016 May 24;3:160035. doi: 10.1038/sdata.2016.35 (PMC4878278; doi:10.1038/sdata.2016.35)
Supplement: Supplementary file 1 [file sdata201635-isa1.zip › a_dictionary_Pollard.txt]

Sample Name	Protocol REF	Protocol REF	Parameter Value[deidentification standard]	Assay Name	Comment[description]	Raw Data File	Comment[Data Repository]	Comment[Data Record Accession]	Comment[Data Record URI]
Dictionary	Database development	Deidentification	Health Insurance Portability and Accountability Act (HIPAA)	D_CPT	High level dictionary of Current Procedural Terminology (CPT) codes.	D_CPT	PhysioNet	doi:10.13026/C2XW26	http://dx.doi.org/10.13026/C2XW26
Dictionary	Database development	Deidentification	Health Insurance Portability and Accountability Act (HIPAA)	D_ICD_DIAGNOSES	Dictionary of International Statistical Classification of Diseases and Related Health Problems (ICD-9) codes relating to diagnoses.	D_ICD_DIAGNOSES	PhysioNet	doi:10.13026/C2XW26	http://dx.doi.org/10.13026/C2XW26
Dictionary	Database development	Deidentification	Health Insurance Portability and Accountability Act (HIPAA)	D_ICD_PROCEDURES	Dictionary of International Statistical Classification of Diseases and Related Health Problems (ICD-9) codes relating to procedures.	D_ICD_PROCEDURES	PhysioNet	doi:10.13026/C2XW26	http://dx.doi.org/10.13026/C2XW26
Dictionary	Database development	Deidentification	Health Insurance Portability and Accountability Act (HIPAA)	D_ITEMS	Dictionary of local codes ('ITEMIDs') appearing in the MIMIC database, except those that relate to laboratory tests.	D_ITEMS	PhysioNet	doi:10.13026/C2XW26	http://dx.doi.org/10.13026/C2XW26
Dictionary	Database development	Deidentification	Health Insurance Portability and Accountability Act (HIPAA)	D_LABITEMS	Dictionary of local codes ('ITEMIDs') appearing in the MIMIC database that relate to laboratory tests.	D_LABITEMS	PhysioNet	doi:10.13026/C2XW26	http://dx.doi.org/10.13026/C2XW26
